# Supplementary material for: Exploratory and inferential analysis of gene cluster neighborhood graphs
Source: BMC Bioinformatics. 2009 Sep 14;10:288. doi: 10.1186/1471-2105-10-288 (PMC2761902; doi:10.1186/1471-2105-10-288)
Supplement: Additional file 2 — R Code. The corresponding R commands to perform the analysis with the gcExplorer shown in this paper. [file 1471-2105-10-288-S2.r]

###################################################
### chunk number 1: options
###################################################
options(width=50)


###################################################
### chunk number 2: 
###################################################
library("gcExplorer")
data("ps19")
set.seed(1111)
cl1 <- qtclust(ps19, radius = 2, save.data = TRUE,
        control = list(min.size = 5))
cl1


###################################################
### chunk number 3: nhg
###################################################
gcExplorer(cl1, layout = "dot", theme = "blue", filt = 0)


###################################################
### chunk number 4:  eval=FALSE
###################################################
## gcExplorer(cl1, theme = "blue", filt = 0,
##         panel.function = gcProfile)


###################################################
### chunk number 5: size
###################################################
gcExplorer(cl1, filt = 0, theme = "blue",
        node.function = node.size,
        legend.pos = "bottomright")


###################################################
### chunk number 6: tight
###################################################
gcExplorer(cl1, filt = 0, theme = "red",
        node.function = node.tight,
        legend.pos = "bottomright")


###################################################
### chunk number 7: sigma32
###################################################
data("sigma")
gcExplorer(cl1, filt = 0, theme = "green",
        node.function = node.go,
        node.args = list(gonr = "Sigma32",
                         source.id = sigma[,4],
                         source.group = sigma[,1],
                         id = bn_ps19),
        legend.pos = "bottomright")


###################################################
### chunk number 8: flagellar
###################################################
data("gobp")
gcExplorer(cl1, filt = 0, 
        node.function = node.go,
        node.args = list(gonr = "flagellar motility", 
                         id = bn_ps19,
                         source.group = gobp[,3],
                         source.id = gobp[,1]),
        legend.pos = "bottomright")


###################################################
### chunk number 9: 
###################################################
gmatplot <- function (object, cluster, bgdata) {
        grid.rect()
        data <- object@data@get("designMatrix")
        ylimits <- c(min(data, na.rm = TRUE), max(data, na.rm = TRUE))
        index <- (object@cluster == cluster)
        nodedata <- data[index,]
        symb.matplot(1:ncol(nodedata), t(nodedata), type = "l", 
                col = "gray", ylim = ylimits, pch = 1)
        center <- object@centers[cluster,]
        symb.matplot(1:ncol(object@centers), center, type = "l",
                col = "red", ylim = ylimits, pch = 1)
}


###################################################
### chunk number 10: gmatplot
###################################################
gcExplorer(cl1, filt = 0,
        node.function = gmatplot, 
        doViewPort = TRUE)


###################################################
### chunk number 11: 
###################################################
gpie <- function (object, cluster, bgdata) {
        clusterindex <- object@cluster
        clusterindex[is.na(clusterindex)] <- 0
        index <- (clusterindex == cluster)
        A2.cl <- bgdata[index,]
        NOgroup <- length(A2.cl[A2.cl])
        groupA <-length(A2.cl[!A2.cl])
        symb.pie(c(NOgroup,groupA), labels = "", 
                radius = 1.1,
                col = c("white", "skyblue"))
}


###################################################
### chunk number 12: gpie
###################################################
f2 <- f<20
gcExplorer(cl1, filt = 0, theme = "blue",
        node.function = gpie, 
        bgdata = as.data.frame(cbind(as.numeric(f2))),
        doViewPort = TRUE)
legend("topleft", inset = 0.05,
        legend = c("F <= 20", "F >  20"),
        fill = c("white", "skyblue"))


###################################################
### chunk number 13: 
###################################################
gbxp <- function (object, cluster, bgdata) {
        ylim <- c(min(bgdata), max(bgdata))
        index <- (object@cluster == cluster)
        nodedata <- bgdata[index,]
        symb.bxp(boxplot(nodedata, plot = FALSE),
                frame.plot = TRUE, ylim = ylim)
}


###################################################
### chunk number 14: gbxp
###################################################
gcExplorer(cl1, filt = 0,
        node.function = gbxp, 
        bgdata = as.data.frame(log(f)), 
        doViewPort = TRUE)


###################################################
### chunk number 15: 
###################################################
graph <- gcExplorer(cl1, filt = 0,
        node.function = gmatplot, 
        doViewPort = TRUE)


###################################################
### chunk number 16: subgraph1
###################################################
graph1 <- gcModify(graph, 
        kpNodes = c("k5", "k7", "k9", "k10", "k13"),
        doViewPort = FALSE)


###################################################
### chunk number 17: subgraph2
###################################################
graph2 <- gcModify(graph1, zoom = "auto")


###################################################
### chunk number 18: 
###################################################
d1 <- clusterSim(cl1)
d1[d1 < 0.1] <- 0
d2 <- d1
d2[d2 < 0.2] <- 0
d3 <- d2
d3[d3 < 0.3] <- 0


###################################################
### chunk number 19: clsim_0
###################################################
graph <- gcExplorer(cl1, filt = 0)


###################################################
### chunk number 20: clsim_1
###################################################
gcModify(graph, clsim = d1)


###################################################
### chunk number 21: clsim_2
###################################################
gcModify(graph, clsim = d2)


###################################################
### chunk number 22: clsim_3
###################################################
gcModify(graph, clsim = d3)


###################################################
### chunk number 23: 
###################################################
data(comp19)
ct1 <- comp_test(comp17, clusters(cl1), N = 1000)


###################################################
### chunk number 24: eT
###################################################
library("xtable")
xtable(ct1, caption = "Judge the validity of the PS19 cluster solution for the PS17 data using the comptest", label = "tab:cT",
   digits = 2, table.placement = "tbp", caption.placement = "top")


###################################################
### chunk number 25: 
###################################################
data(oxygen)
set.seed(1111)
cl2 <- qtclust(oxygen, radius = 3, save.data = TRUE,
        control = list(min.size = 5))
cl2


###################################################
### chunk number 26: 
###################################################
g1 <- Group2Cluster(cl2, gonr = "GO:0009061",
        source.group = gobp[,3], source.id = gobp[,1],
        id = bn_oxy)
eT <- edgeTest(cl2, group = g1, min.size = 2, filt = 0, N = 1000)


###################################################
### chunk number 27: 
###################################################
eT$quant


###################################################
### chunk number 28: eT
###################################################
xtable(eT$res, caption = "Functional relevance test of the E. coli oxygen data for functional group GO:0009061 (anaerobic respiration)", label = "tab:eT",
   digits = 2, table.placement = "tbp", caption.placement = "top")


###################################################
### chunk number 29: edgeTest-1
###################################################
graph <- gcExplorer(cl2, filt = 0, theme = "blue",
        node.function = node.group,
        node.args = list(group = g1),
        layout = "neato", 
        edge.method = "mean",
        legend.pos = "bottomleft")


###################################################
### chunk number 30: edgeTest-2
###################################################
clsim1 <- newclsim(eT = eT$res, object = cl2, p.filt = 0.05)
gcModify(graph, clsim1)


###################################################
### chunk number 31: info
###################################################
toLatex(sessionInfo())
